# Supplementary material for: An Investigation of PPy@1T/2H MoS2 Composites with Durable Photothermal-Promoted Effect in Photo-Fenton Degradation of Methylene Blue and in Water Evaporation
Source: Polymers (Basel). 2023 Sep 27;15(19):3900. doi: 10.3390/polym15193900 (PMC10575121; doi:10.3390/polym15193900)
Supplement: Supplementary file 1 [file polymers-15-03900-s001.zip]

Archive with 1 entries (1 files):
- polymers-2570550-supplementary.pdf
